# Supplementary material for: Overexpression of the LcCUC2-like gene in Arabidopsis thaliana alters the cotyledon morphology and increases rosette leaf number
Source: PeerJ. 2022 Feb 2;10:e12615. doi: 10.7717/peerj.12615 (PMC8817629; doi:10.7717/peerj.12615)
Supplement: Supplemental Information 6 — The expression levels of LcCUC2-like under 200 µM IAA treatment in L. chinense. We applied the 2\documentclass[12pt]{minimal} \usepackage{amsmath} \usepackage{wasysym} \usepackage{amsfonts} \usepackage{amssymb} \usepackage{amsbsy} \usepackage{upgreek} \usepackage{mathrsfs} \setlength{\oddsidemargin}{-69pt} \begin{document} }{}${}_{T}^{-\Delta \Delta C}$\end{document}T−ΔΔC method to analyze the data from relative quantification [file peerj-10-12615-s006.xlsx]

## Sheet: Sheet1
The expression levels of LcCUC2-like under 200μM IAA treatment in L. chinense
	Cт(Actin97)	ΔCт-mean	Cт(LcCUC2-like)	ΔCт	ΔΔCт-mean	ΔΔCт	2^-ΔΔCт	average	sd
CK-1	22.1179	22.1097	33.6809	11.5712	11.6022	-0.0310008	1.02172	1.00089	0.0513668
	22.1349	22.1097	33.6573	11.5476	11.6022	-0.0546099	1.03858
	22.0763	22.1097	33.7975	11.6878	11.6022	0.0856107	0.942386
IAA-1	22.0862	22.0958	35.3978	13.302	11.6022	1.69977	0.307836	0.322222	0.0144961
	22.1296	22.0958	35.2679	13.1721	11.6022	1.56993	0.336825
	22.0716	22.0958	35.3329	13.237	11.6022	1.63485	0.322004
CK-2	20.9572	20.9483	34.8291	13.8808	13.6564	0.224323	0.855996	1.00808	0.156273
	20.9549	20.9483	34.3804	13.4321	13.6564	-0.224323	1.16823
	20.9328	20.9483	34.6047	13.6564	13.6564	0	1
IAA-2	20.8549	20.8352	35.6577	14.8224	13.6564	1.16598	0.445662	0.342842	0.10518
	20.8245	20.8352	36.017	15.1817	13.6564	1.52528	0.347411
	20.8264	20.8352	36.5782	15.7429	13.6564	2.0865	0.235451
	average	sd
CK	1.00449	0.104112
IAA	0.332532	0.0680937
