# Supplementary material for: Overexpression of the LcCUC2-like gene in Arabidopsis thaliana alters the cotyledon morphology and increases rosette leaf number
Source: PeerJ. 2022 Feb 2;10:e12615. doi: 10.7717/peerj.12615 (PMC8817629; doi:10.7717/peerj.12615)
Supplement: Supplemental Information 7 — We applied the 2\documentclass[12pt]{minimal} \usepackage{amsmath} \usepackage{wasysym} \usepackage{amsfonts} \usepackage{amssymb} \usepackage{amsbsy} \usepackage{upgreek} \usepackage{mathrsfs} \setlength{\oddsidemargin}{-69pt} \begin{document} }{}${}_{T}^{-\Delta \Delta C}$\end{document}T−ΔΔC method to analyze the data from relative quantification. [file peerj-10-12615-s007.xlsx]

## Sheet: Sheet1
The expression levels of LcCUC2-like in WT and independent transgenic lines
	Cт (LcCUC2-like)	Cт (Actin2)	ΔCт-mean	ΔCт	ΔΔCт-mean		ΔΔCт	2^-ΔΔCт	average	sd
WT	33.5866	20.4499	20.4392	13.1474	13.0016	13.0016	0.145835	0.903856	1.02093	0.26299
	33.0379	20.4471	20.4392	12.5987		13.0016	-0.402864	1.32213
	33.6978	20.4207	20.4392	13.2586		13.0016	0.257029	0.836809
OE 1	18.6219	20.4207	20.3652	-1.74328		13.0016	-14.7448	27456.1	32496.6	5006.1
	18.1734	20.3711	20.3652	-2.1918		13.0016	-15.1934	37467.5
	18.3756	20.3036	20.3652	-1.98953		13.0016	-14.9911	32566.1
OE 2	19.92	20.1455	20.2008	-0.280876		13.0016	-13.2824	9963.47	10490.3	472.054
	19.7937	20.3165	20.2008	-0.407152		13.0016	-13.4087	10874.9
	19.8262	20.1405	20.2008	-0.374645		13.0016	-13.3762	10632.6
OE 3	18.7622	20.0361	20.0433	-1.28109		13.0016	-14.2826	19929.8	20841.8	885.856
	18.6939	20.0872	20.0433	-1.34941		13.0016	-14.351	20896.5
	18.6395	20.0066	20.0433	-1.40379		13.0016	-14.4053	21699
OE 4	19.3036	19.4507	19.3351	-0.0314992		13.0016	-13.0331	8381.86	8777.26	378.905
	19.2313	19.2281	19.3351	-0.10382		13.0016	-13.1054	8812.75
	19.1791	19.3265	19.3351	-0.155977		13.0016	-13.1575	9137.17
OE 5	19.3108	20.0427	20.0324	-0.721553		13.0016	-13.7231	13522.8	14659.5	1077.37
	19.1816	19.9926	20.0324	-0.850768		13.0016	-13.8523	14789.9
	19.0986	20.0618	20.0324	-0.933764		13.0016	-13.9353	15665.7
OE 6	19.7659	19.3084	19.3428	0.423127		13.0016	-12.5784	6116.24	6255.96	465.434
	19.8236	19.3357	19.3428	0.48084		13.0016	-12.5207	5876.4
	19.6183	19.3843	19.3428	0.275497		13.0016	-12.7261	6775.25
OE 7	21.3055	20.1621	19.9558	1.3497		13.0016	-11.6519	3217.78	2457.75	658.37
	21.9467	19.8361	19.9558	1.99092		13.0016	-11.0106	2063.15
	21.9265	19.8692	19.9558	1.97067		13.0016	-11.0309	2092.31
