# Supplementary material for: Overexpression of the LcCUC2-like gene in Arabidopsis thaliana alters the cotyledon morphology and increases rosette leaf number
Source: PeerJ. 2022 Feb 2;10:e12615. doi: 10.7717/peerj.12615 (PMC8817629; doi:10.7717/peerj.12615)
Supplement: Supplemental Information 8 [file peerj-10-12615-s008.xlsx]

## Sheet: Sheet1
The number of rosette leaves in WT and transgenic A. thaliana plants
	WT	35S::LcCUC2L-OE1	35S::LcCUC2L-OE3	35S::LcCUC2L-OE5
1	11	19	19	20
2	11	23	19	19
3	9	27	18	19
4	11	21	21	18
5	10	17	19	17
6	10	22	23	15
7	9	19	25	15
8	10	16	19	17
9	8	26	27	17
10	8	22	26	17
11	8	20	21	15
12	9	16	21	21
13	10	19	22	16
14	8	22	15	21
15	10	23	24	19
16	9	19	18	22
17	9	20	15	19
18	10	18	16	19
average	9.44444	20.5	20.4444	18.1111
sd	1.04162	3.07265	3.5682	2.13896
