# Supplementary material for: Overexpression of the LcCUC2-like gene in Arabidopsis thaliana alters the cotyledon morphology and increases rosette leaf number
Source: PeerJ. 2022 Feb 2;10:e12615. doi: 10.7717/peerj.12615 (PMC8817629; doi:10.7717/peerj.12615)
Supplement: Supplemental Information 9 [file peerj-10-12615-s009.xlsx]

## Sheet: Sheet1
The IAA content of WT and transgenic A. thaliana plants (μg/L)
	WT	35S::LcCUC2L-OE1	35S::LcCUC2L-OE3	35S::LcCUC2L-OE5
1	77.7633	100.096	91.0364	92.0898
2	77.5526	98.8317	93.5646	93.7753
3	77.5526	96.7249	91.8791	92.0898
average	77.6229	98.5508	92.1601	92.6517
sd	0.121638	1.70294	1.2873	0.973107
